# Supplementary material for: Phylogenetic Distribution of Intron Positions in Alpha-Amylase Genes of Bilateria Suggests Numerous Gains and Losses
Source: PLoS One. 2011 May 17;6(5):e19673. doi: 10.1371/journal.pone.0019673 (PMC3096672; doi:10.1371/journal.pone.0019673)
Supplement: Table S2 — Sequences surrounding intron sites. Color code is as in Figure 1. Black: no intron. For unalignable positions, no corresponding intronless site could be indicated in other genes (e.g. position 10). (XLS) [file pone.0019673.s003.xls]

## Sheet: tableau introns2bis.txt
	Species	-6	-5	-4	-3	-2	-1	1	2	3	4	5	6	6b	7	8	9	10	10bis	11	12	12bis	13	14	15	16	17	18	19	20	21	22	23	24	25a	25	26	26b	27	28	29	30	31	32	33	34	35	36	37
	D. melanogaster/Amy		GT/GG	AA/CT	GG/CT	CG/GT	GG/TG	AG/GT	AG/CC	GC/CA	GA/GT	CG/CA	CG/AC		CG/GC	CG/GA	GG/AG			AG/GT	AG/GG		GG/AG	AG/GT	CG/CG	CC/GA	CC/GT	AC/CA	AG/GA	AG/GT	GG/GC	CG/GC	GA/GG	AA/GT	TG/GG	GG/GC	CG/CC		CG/CG		CA/GT	AC/CA	GG/GC	CG/GA	AG/GC	TT/CT	AA/GC	GC/AG	AG/AT
	D. melanogaster/Amyrel		AC/AC	AG/TT	GG/AT	CG/GC	GG/CG	AA/GT	AA/CC	GG/TG	GT/GT	CG/TA	AG/AT		GG/GT	AG/GA	GG/AG			AG/GT	AG/AG		GA/GC	AG/CT	GG/GT	AA/GA	AG/TA	AT/CA	AG/GA	AG/GT	CG/GT	TC/AC	GA/AA	CG/TG	TG/GG	GG/GT	CG/AT		CG/TG		AA/AT	CA/GA	GG/GA		CG/CG	TG/CT	AG/GC	GC/AG	AA/AT
	D. virilis		AC/GG	AA/CT	GG/CT	CG/GT	GG/TC	AG/GT	AG/CC	GC/CA	GC/GT	CG/CA	CG/AT		TG/GC	GG/CC	GC/CG			AT/GT	AG/GG		TG/AC	AG/AT	CG/TG	GC/GA	AG/GC	AT/CA	AG/GA	AG/GT	GG/GC	CG/GC	GA/GG	AA/GT	TG/GG	GG/GC	CG/TC		CG/CG		CG/CT	AC/CA	GG/GC	CG/GT	CG/GT	TG/CT	AA/GC	GC/AG	AG/AT
	C. capitata/Amyrel		AC/AC	CG/GT	GG/TT	AG/GT	GG/TG	AG/GT	AG/CC	GC/CG	GC/GT	CG/TA	CA/CA		CG/GC	TG/CA	GC/AG			AA/GT	AG/AG		AA/CG	AC/TT	GT/GT	CG/GA	AG/CT	CA/CA	AA/GA	AG/GT	TG/GT	TT/AT	GA/GG	AA/AT	TC/GG	CG/GC	CG/TT		CG/TG		AA/GT	CG/TA	GG/GT		AG/GT	TG/TT	AA/AC	AC/AA	AA/AT
	C. capitata		CA/AC	AA/CT	GG/TT	TG/GT	GG/TG	AG/GT	AA/CC	GC/TG	GT/GT	CG/TA	CG/AT		CG/GA	GG/CC	GC/CG			AA/GT	AA/AG		AG/AT	GT/GT	CG/CG	AG/GA	AG/AA	CT/CA	AA/GA	AG/GT	GG/GC	CG/GT	GA/GG	AA/AA	TG/GG	GG/GT	GC/GC		CG/TG		CG/TT	AT/CA	GG/GT	TG/GT	TG/GT	TC/CT	AA/AC	AC/AG	AA/AT
	Leucophenga maculata Amy2			GA/TT	GG/TT	TG/GC	GG/CG	AG/AT	AG/CC	AT/TG	GT/GT	CG/CA	CA/AT		GG/GC	GG/CA	GC/AG			AA/GT	AA/AG		AC/AG	CT/AT	CG/TA	CG/GA	CA/CA	AA/CA	AG/GA	AA/GT	GG/GT	TG/TG	GA/GA	AG/CA	TG/GG	GG/GC	AA/GC		AG/AG		AA/AT	CA/TA	GG/GC	TG/GT	CG/GT	TA/TT	GA/AA	AA/AC	AA/AT
	Aedes aegypti Amy1		CG/GG	AA/AG	GG/GT	CG/GT	GG/TG	AG/GT	AA/CC	TC/GG	GC/GT	CG/AA	TC/CT		TG/GG	AG/GT	GG/TG			AT/GT	AA/TC		AA/AC	AG/AT	AG/GA	AA/GA	AA/TC	TG/TT	AG/GA	AA/GT	GG/GT	TA/CT	GA/AG	GC/TA	TT/GG	TG/GA	AA/TT		CG/AG		GA/AT	AC/GA	TG/GT	AG/GT	AG/GT	TC/TT	CC/GC	GC/AG	TC/CA
	Anopheles gambiae Amy2		AG/GT	CA/GA	GG/AT	TG/GC	GG/CG	AG/GT	AA/CC	GC/CA	GT/GT	CG/TG	AC/CA		CG/GC	CG/CC	GC/CG			AA/GT	AA/AC		GG/AT	GT/AT	CG/GA	AG/GA	AT/GC	CT/TT	AG/GA	AA/GT	TG/GC	CA/GT	GA/GC	GC/AT	TT/GG	TG/GG	AA/GT		CG/TG		GA/AG	AC/CC	CA/AT	TG/GA	CG/GT	TT/CT	CA/AA	AA/CG	CC/CA
Diptera	Bibio marci Amy1		GT/GG	AG/AT	GG/CT	TG/GA	GG/AG	AA/GT	AA/CC	CG/TA	GT/GT	CG/TA	AG/TA		AG/GT	GG/CT	GC/TG			AA/GT	AA/TC		TG/AT	GC/GT	CG/CG	CA/GA	CT/GC	CA/CA	AA/GA	AA/GT	TG/GC	CG/GT	GA/AC	AA/AT	TG/GG	GG/GC	AA/AT		CG/TG		AA/AT	AT/TA	GG/GC	TG/GT	TG/GT	TA/TT	CG/GC	GC/AA	AA/AT
	Bibio marci Amy2		GT/GG	AC/AT	GG/TT	AG/GA	GG/AG	AA/CT	AA/CC	TT/AG	GT/AT	CG/TA	TG/AT		TG/GT	AG/CT	GC/TG			AA/AT	AA/GG		TG/AA	TG/AT	CG/TG	CA/GA	AA/AT	AA/TT	AA/GA	AA/GT	GG/GA	AT/CA	AG/TC	CG/CT	TA/GG	AG/GT	TT/AC		CG/TG		CG/GC	AT/TA	GG/GT	TG/GT	CG/GT	TA/TT	AA/AC	AC/AA	AA/AT
	Megaselia scalaris		AC/AC	AG/AT	GG/AT	TG/GA	GG/AG	AG/GT	AA/CC	GC/TA	GA/GT	AG/AA	TG/AC		TG/GA	AG/CA	GC/AG			AA/GT	AA/AG		GA/AA	AA/AT	CG/TG	AA/GA	AA/GT	CT/CA	AA/GA	AA/GT	AG/AG	AA/AT	GA/AG	AA/GT	TT/GG	TG/GA	AG/AT		TG/GA		AA/AT	AG/AA	GG/GA	AG/GT	AG/GT	TT/TT	AA/AC	AC/AA	AA/AT
	Syrphidae U1230			AC/AG	GG/AT	CG/GC	GG/TG	AG/AT	AG/CC	AG/AA	GA/GT	CG/TG	GG/GT		TG/GT	AG/CT	GC/TG			AA/GT	AA/AG		AG/AT	AA/CT	CG/TT	AA/GA	AG/GC	AT/CA	AG/GA	AA/GT	TG/GT	TG/GC	GA/GG	CG/CG	TG/GG	GG/GT	CG/CC		CG/AA		AG/GT	AG/CA	GG/GT			CA/CT	AA/GA	GA/AC	AA/AT
	Pipunculidae									TT/CG	GT/GT	AG/AA	CA/AT		TG/GA	CG/CT	GC/TG			AA/GC	AA/AC		AT/GG	CA/AT	CG/TG	AA/GA	AG/AA	AT/TT	AA/GA	AA/GT				TT/CA	TG/GG	GG/GA	GC/CC		AA/AG		GA/AG	CG/AA	TG/GT			CT/TT	CG/AG	AG/CT	GT/GC
	Musca domestica		CC/AC	GA/AT	GG/AT	TG/GT	GG/TG	AG/AT	AA/CC	TC/CG	GG/GT	CG/CA	CT/AT		GG/GC	TG/CC	GC/CG			AA/GT	AA/AC		GG/AC	TG/AT	CG/CA	AG/GA	AG/GT	AT/TT	AG/GA	AG/GT	GG/GA	AG/GA	GA/GG	AA/AA	TG/GG	GG/GC	AA/AT		CG/CA		AA/AT	AA/AA	GG/GC	TG/GC	TG/GT	TT/CT	AG/CC	CC/TC	AA/CC
	Musca domestica Amyrel		AT/AC	GA/AT	GG/AT	TG/GC	GG/CG	AG/GT	AA/CC	GC/CG	GC/AT	CG/AA	CG/AT		GG/GC	TG/CT	GC/TG			AG/GT	AG/AG		TG/AT	GT/TT	CG/TG	CT/GA	AG/AT	AT/CA	AG/GA	AG/GT	TG/GC	CC/AT	GA/GA	AA/AT	TG/GG	GG/GC	AG/AT		CG/AG		AA/AT	GT/AA	GG/GT		TG/GC	TT/CT	AA/AC	AC/AA	AA/AT
	Asphondylia sarothamni DC																																											TG/GA	CG/GC	TT/CT	GA/TT	TT/TA	TG/AT
	Asphondylia sarothamni KC																										AA/GC	AT/CA	AA/GA	AA/GT	GG/GT	TG/GC	GA/AG	CG/TG	TA/GG	AG/GT	CG/AT		CG/TG		CA/TT	AG/AA	GG/GC	TG/GT	CG/GT	TA/TT	AA/AA	AA/AA	GT/AT
	Apis mellifera		AC/GC	CA/AT	GG/CT	TG/GA	GG/AG	AG/GT	AA/CC	AT/CG	GT/GT	CG/GA	TG/AT		CG/GT	GC/AA	CA/AG			AC/GT	AG/AG		GT/CG	AG/CT	CG/AG	GC/GA	AG/AC	CG/CA	AA/GA	AG/GT	CG/GG	GA/AC	GA/GG	AA/AC	TG/GC	GG/CG	AA/AT		CG/GG		AA/AT	GT/AA	GG/GA		CA/AT	TA/CT	AA/AC	AC/GG	AG/AT
Hymenoptera	Osmia cornuta			CA/AT	GG/CT	TG/GA	GG/AG	AG/GT	AA/CC	AA/AA	GA/GT	AG/AA	CA/AC		TG/GT	TC/AA	CA/AC			AC/GT	AA/CG		CG/AA	AG/AT	AG/AA	AA/GA	GC/GT	AC/CA	AG/GA	AA/GT	CG/GT	TG/GT	GA/GG	AA/AG	TT/GG	TG/GA	AA/AT		CA/AG		AA/GT	AC/CA	GG/GA		TT/CC	TG/CT	AA/AC	AC/AA	AG/AT
	Nasonia vitripennis Amy1		CG/AC	GA/AT	GG/CT	TG/GT	GG/TG	AG/GT	AA/CC	CG/AT	GC/GT	CG/CA	GA/AC		GG/GT	CG/CG	GC/GG			AC/GT	AG/AG		GG/AG	AG/AT	CG/GG	GT/GA	AA/AT	AA/CA	AA/GA	AG/GT	CG/GC	CG/GC	GA/AG	AA/GT	TC/GC	CG/CT	AA/AT		CT/AG		AA/GT	GC/CA	GG/GA		CA/AC	CG/AT	AA/GC	GC/TC	AG/AT
	Nasonia vitripennis Amy2		AC/AG	CG/AT	GG/AT	TG/GC	GG/CG	AG/GT	AG/CC	GC/GA	GC/GT	CG/CA	GG/GC		TG/GA	AG/GA	GG/AG			AG/GT	AA/GG		GG/AA	AG/AT	AG/GA	GA/GA	AG/AT	CG/AT	AA/GA	AG/GT	GA/GC	CG/GT	GA/AG	AA/AT	TC/GG	CG/GC	TC/CT		CG/TG		AG/CC	CA/GC	GG/GC	AG/GA	TG/GC	TT/CT	CG/TC	TC/TT	AG/AT
	Ostrinia nubilalis		CC/AC	AG/GT	GG/AT	TG/GT	GG/TA	AG/AT	AG/CC	AC/CA	GT/GT	AG/GA	TA/CC		AG/GA	AG/CT	GC/TG			GA/GT	AA/GG		TA/CC	TG/AT	AG/AA	GA/GA	GA/GT	AC/CA	AG/GA	AG/GT	TG/GA	AG/GA	GA/GG	AA/AC	TG/GC	GG/CT	AA/GT		CA/AC		AG/AT	GT/CA	GG/GA	CG/GT	CG/GC	TC/CT	AA/GG	GG/AG	AA/GC
Lepidoptera	Spodoptera frugiperda Amy2		CG/AC	AC/TT	GG/AT	TG/GT	GG/TA	AG/AT	AG/CC	GC/TA	GT/GT	AG/AA	CA/CA		TG/GT	TG/GC	GG/CG			GG/GT	AG/GG		TC/AA	AG/AT	AG/AA	GA/GA	GT/GT	CC/CA	AG/GA	AA/GT	TG/GT	TG/GT	GA/AG	CG/CG	TT/GC	TG/CT	AA/AT		AA/CC		AG/AT	CA/CA	CG/GA	AG/GT	TG/GA	TC/CT	AA/AC	AC/AG	AG/GG
	Bombyx mori			AG/GT				AG/GT		TC/GA		AG/GA								GA/GT					AG/AT	AC/GA	GAGT			AA/GT				CG/CA															AG/GG
	Blaps mucronata Amy1		AC/AC	AG/GT	GG/AT	AG/GC	GG/CG	AA/AT	AA/CC	AC/TG	GT/GT	CG/TA	AA/TG		TG/GT	AG/GA	GG/AG			AT/GT	AA/GG		GG/GA	AA/AT	CG/GG	CC/GA	AA/GT	AT/TA	AG/GA	AG/GT	AG/GT	TG/GA	GA/AC	AA/AC	TT/GG	TG/GC	CA/GT		CA/AG		AA/GA	CA/AA	GG/GT		TG/GT	TC/AT	AA/AC	AC/CG	AA/AT
Coleoptera	Blaps mucronata Amy2							AG/AT	AA/CC	GC/GG	GA/AT	AG/AA	AG/GA		CG/GC	GG/CC	GC/CG			AC/GT	AA/AG		TG/AA	AA/AT	AG/AA	CG/GA	CC/CA	AG/TT	AG/GA	AG/GT	TG/GA	AG/GT	GA/AG	AA/GC	GG/GG	GG/GG	AA/AT		CG/GG		GC/CG	CA/AA	GG/GG		TG/GT	CT/TT	AA/GC	GC/GG	AA/AT
	Tribolium castaneum		AC/TC	CG/AT	GG/CT	CG/GA	GG/AG	AA/AT	AA/CC	GC/TG	GA/GT	AG/GA	GA/TG		TG/GG	GG/CA	GC/AG			AT/GT	AA/GG		AA/GC	AG/AT	CG/GG	CC/GA	AG/GC	AT/CA	AG/GA	AA/GT	GG/GT	TG/GT	GA/AG	AA/AC	TC/GG	CG/GT	CA/AT		CA/AG		GC/CA	GC/CA	GG/GC		GG/GC	TC/CT	AA/AC	AC/CG	AA/AA
Dictyoptera	Periplaneta americana																																										??/GC	GG/CC	CG/GA	TT/CT	AA/AC	AC/TC	AG/AT
Hemiptera	Cimex lectularius																									CG/GA	AA/GC	AA/AT	AA/GA	AG/GT	AG/GT	TA/CT	GG/AG	TA/TA	TG/GG	GG/GA	AA/AT		AA/AG		AA/GT	AG/AA	TG/GG	AG/GC		TT/TT	AA/GC	GC/TC	AG/AT
Odonata	Pyrrhosoma nymphula																																											AG/GT	CG/GA	TT/CT	AA/GT	GT/TG	AG/AT
Thysanoura	Lepisma saccharina																																											GG/GC	AA/GC	TT/CT	AG/AC	AC/TT	AG/AT
Decapoda	Litopenaeus vannamei		AG/GT	AA/CT	GG/AT	CG/GC	GG/CG	AG/GT	AG/CC	AA/AG	GA/GT	AG/GA	GG/GA		AG/CC	CG/GG	GG/GG			AG/GT	AA/GG		AG/GT	AG/AT	CG/CA	GG/GA	AG/GT	AT/TT	AA/GA	AG/GT	GG/GT	TG/GC	GA/AG	AG/CG	AC/GG	CG/GT	CG/GT		CG/CG		AA/GT	AA/CA	CG/GC	CG/GC	AG/GA	TC/CT	AA/GT	GT/GG	AG/AT
	Daphnia pulex Amy1		AG/GT	CG/TA	GG/AT	CG/GG	GG/TG	AG/GT	AG/CC	AT/TG	GC/GT	AG/AT	AA/CG		TG/CG	AG/GG	GG/GG	CG/GC		AC/GT	GG/AA		TG/AG	AG/GT	CG/AA	AG/GA	CG/GC	AC/CA	AG/GA	AA/GT	AA/AC	CG/AC	GG/AG	GT/CG	CA/GG	AG/GA	CG/CT		AA/GG		AG/CA	AT/CG	CG/GA	CG/GT	CG/GA	TC/AT	CG/CG	CG/AT	AA/CA
Amphipoda	Daphnia pulex Amy2		CG/GC	AG/GT	GG/CT	CG/GA	GG/AT	AG/GT	AA/CC	GC/CG	GA/GT	CG/GA	AC/TG		CG/CC	TG/GG	GG/GG			AC/GT	GA/GG		CG/AT	CC/GT	CG/CA	TG/GA	CC/GC	AG/CA	GC/GA	AA/GT	CA/AC	CG/AC	GG/AG	GT/CG	TC/GG	CG/GA	CG/CT		AA/CG		GG/CG	AT/CG	CG/GA	CG/GA	CG/GC	TC/AT	AG/GG	GG/AG	AG/CA
	Daphnia pulex Amy3		CT/AC	AG/AT	GG/AT	CG/GA	GG/AG	AG/GT	AA/CC	AA/GA	GT/GT	AG/AA	CG/GA		AG/GT	AG/CT	AC/TG			AG/GT	AA/GG		TG/GG	AG/AT	CG/TT	GA/GA	AA/GT	CC/AA	TG/GA	AA/GT	AG/GT	TG/GA	GAGC	GC/CA	TC/GG	CG/GT	AA/AT		CA/TA		AA/AT	GT/CA	GG/GT	TG/GT	TG/GT	TA/TT	AA/AC	AC/TT	AG/AT
Araneae	Dysdera crocata																																					??/GC	AG/AA		AG/TT	AG/GA	TG/GC	AG/GA	TG/GA	TT/CT	AG/AA	AA/TG	AA/AT
Acari	Ixodes scapularis							l				l								l																		l
Myriapoda	Lithobius forficatus Amy1		AA/AC	CG/AT	GG/TT	CG/GT	GG/TG	AG/GT	AA/CC	GC/AT	GA/GT	CG/GA	AA/GC		CG/GA	CG/GC	GG/CG			AG/GT	AA/AG		AG/GC	AG/AT	CG/AA	GC/GA	CT/GA		AA/GA	AA/GT	GG/GG	GT/CG	GA/AG	AA/CC	TT/GG	TG/GA	AA/AT		CG/TA		AA/GT	AA/GA	CG/GT	GG/GC	GG/GA	TC/AT	GC/AT	AT/TA	AG/AT
Nematoda	Caenorhabditis elegans		AA/AC	AA/CT	GG/GT	TG/CG	GC/GG	AA/GT	AG/CC	CA/AG	GA/GT	CG/AA	AA/TT		TG/GA	AG/GA	GG/AG			AC/GT	AG/GC		AG/CC	AA/AT	CG/TC	AG/GA	TG/AA	AT/AT	AC/GA	AA/GT	AG/GA	AG/GT	GA/AG	TG/TG	AC/GG	CG/GT	AA/TT		AA/GC		AA/AT	GC/AA	TG/GA		TA/GT	TT/GT	CA/GA	GA/AG	AT/CT
	Caenorhabditis briggsae		AA/AC	AA/CT	GG/AT	AG/CT	GC/TG	AA/GT	AG/CC	CA/AG	GA/GT	AG/AA	AA/TT		CA/GT	AG/GT	GG/TG			CG/GA	AA/GC		AG/CC	AG/AT	AG/AC	AA/GA	TG/AA	AT/CT	AT/GA	AA/GT	TG/GT	TG/GT	GA/AG	TG/TG	AT/GG	TG/GA	AA/TT		AA/GC		AG/AT	GC/GA	AG/GT		GA/GC	TG/GT	CA/AA	AA/AA	AT/CT
Polyplacophora	Acanthochitona fascicularis			CG/TT	GG/CT	TG/CG	GC/GG	AG/GT																		AA/GA	AA/GC	AA/TG	AC/GA	AG/GT	AA/AC	CG/AC	GG/AG	AC/AC	TA/GG	AG/GC	CG/TT		GG/TG		GG/AG	GT/GG	CG/GC	AG/AT	AG/GA	TT/GT	AA/AA	AA/GT	AG/TT
	Pecten maximus	TG/CA	AC/AC	AG/GT	GG/CT	TG/GC	GG/CG	AG/AT	AG/CC	AG/GG	AC/GT	AG/AA	AG/TC		GG/GG	CG/GC	GG/CG			AA/GT	TC/AG		AG/AG	AA/AT	CG/AA	GA/GA	GA/GC		AG/GA	AA/GT	GG/GA	AG/GT	GA/AC	GC/GT	TC/GG	CG/GC	AT/CT		CG/GA		AG/TA	CA/CA	GG/GC	AG/GA	AG/GT	CT/TT	CG/CC	CC/CC	AA/CT
	Crassostrea gigas	CG/TC	AC/AC	CG/CT	GG/GT	CG/GG	GG/GG	AG/AT	AG/CC	CG/AG	AT/GT	CG/AA	AG/CT		CG/GA	CG/GC	GG/CG			AA/GT	TT/TC		TG/AC	CC/AT	AG/AG	GA/GA	GC/GC		AG/GA	AG/GT	GG/GA	AC/AT	GA/AG	GC/TG	TT/GC	TG/CC	AT/CT		CG/AC		AA/AT	AA/GA	GG/GA	GG/GA	AG/GC	TT/CT	CG/GT	GT/CT	AA/AT
Bivalvia	Corbicula fluminea	TG/GT	AA/GT	CG/TT	GG/CT	TG/GA	GG/AG	AG/GT	AG/CC	AC/AG	GC/GT	AG/GA	CC/TG		GG/GA	AG/GC	GG/CG			AG/GT	AG/GG		CA/AT	AA/AT	CG/CG	AA/GA	AT/GC		AT/GA	AG/GT	AA/GT	TA/AC	GA/GC	AC/GT	TA/GG	AG/GC	CG/GT		CA/GG		TG/GG	GT/AG	CG/GT	GG/GA	AG/GT	TT/AT	AA/AG	GA/AT	AA/AT
	Cerastoderma edule	??/GA	AG/GT	AG/AT	GG/CT	TG/GA	GG/AG	AA/CT	AG/CC	AC/CG	GT/GT	AG/AA	TC/TA		GG/GC	CG/GG	GG/GG			TG/GT	AG/CA		GA/AT	AG/AT	CG/AG	GA/GA	CC/GC		AC/GA	AA/GT	GA/AC	CA/AC	GA/GC	AC/GA	TA/GG	AG/GT	CG/GT		CA/GG		TC/AA	GT/TG	TG/GG	AG/GT	TG/GT	TC/GT	AA/AC	AC/AA	AG/AT
	Mytilus edulis							??/AC	AG/CC	AA/AG	GT/GT	AG/GA	GC/TA		AG/GA	AG/GT	GG/TG			AT/GT	AG/AA		TA/AT	AG/AT	AG/AG	GA/GA	TA/GC		AG/GT	AG/GT	AA/AT	TG/AC	GG/CG	GT/GA	AC/GG	CG/GT	AG/AT		CG/TA		GG/CG	TA/TG	AG/GA	AG/GT	TG/GA	GA/GT	CG/TG	TG/AT	AA/AT
	Patella vulgata			AA/AC	GG/CT	TG/GT	GG/TG	AG/GT	AA/CC	AT/CA	GC/AT	CG/AA	TG/GG		TG/GT	GG/CA	GC/AG			AT/AT	TT/TC		AC/AA	AA/CT	CG/AT	GT/GA	CT/AT		CC/GA	AA/GT	TG/GC	CG/GA	GA/GG	GC/AC	CT/GG	TG/GC	AG/AT		AG/AA		CG/GT	GT/TG	TG/CG	AA/AT	CG/GA	TC/CT	AA/CA	CA/TG	AA/AT
	Lottia gigantea Amy1	??/TA	AA/GT	CG/CT	GG/AT	TG/GA	GG/AG	AG/GT	AA/CC	AA/AG	GG/GT	AG/AA	TA/TG		AG/GA	TA/CA	AC/AG			AC/GT	AG/AG		AA/AT	AA/AT	AG/AA	AC/GA	AA/GC		AC/GA	AG/GT	GA/AC	CG/AT	GG/TG	GT/CA	TT/GG	TG/GT	AG/AT		AA/CA		AA/TG	GT/TG	TG/GA	AG/GT	TG/GA	TC/TT	CG/AA	AA/AT	AA/AT
Gastropoda	Lottia gigantea Amy2			CG/AT	GG/TT	TG/GA	GG/AG	AG/AT	AA/CC	AA/AA	GC/GT	AG/AA	GG/TC		AG/GA	GG/GA	GG/AG			AA/GT	TC/TC		TG/AT	GA/AT	AG/AA	GC/GA	CA/GC	AC/AT	AA/GA	AG/GT	GG/GC	CC/AT	GA/AC	GG/CG	CT/GG	TG/GT	AG/AT		AG/GA		AA/AT	TC/CA	TG/GA	TG/GA	TG/GT	TA/CT	AG/AC	AC/CA	AG/AT
	Lottia gigantea Amy3							AG/AT	AG/CC	AG/AG	GT/GT	AG/GA	CA/CT		TG/GT	TG/CT	GC/TG			AA/GT	TA/TC		AG/GC	AA/AT	AG/AA	GG/GA	CT/GC	AT/AT	AG/GA	AG/GT	GG/GT	TG/GA	GA/AG	GG/TT	GT/GG	TG/GT	GT/AT		CG/GA		AA/GT	AA/GA	TG/GG	AG/GT	TG/GA	TT/TT	AG/AC	AC/CT	AG/AT
Brachiopoda	Lingula anatina									GC/TG	GC/GT	AG/AG	AG/CA		TG/GA	GG/GG	GG/GG			AA/GT	TC/GG		TG/GT	AA/GT	CG/TA	GA/GA	CT/GG	AG/TG	AC/GA	AA/GT	TG/GT	TG/GG	GA/AC	GG/TT	TG/GG	GG/GG	AA/AT		AG/GG		AA/AT	GA/AA	TG/GC	GG/GA	CG/GA	TC/GT	CG/AC	AC/CT	AA/AT
Sipunculata	Phascolosoma granulatum																																											AG/GG	GG/GT	TC/AT	CA/CA	CA/CC	AG/AT
	Capitella Amy1		TT/GC	CG/CT	GG/GT	TG/GA	GG/AG	AG/GT	AG/CC	AT/TG	GA/GT	AG/GA	CA/TG			TG/AT	GA/TG			TT/GT	CA/AA		GA/CC	AG/AT	AG/AG	AA/GA	AG/TC	GG/TG	TG/GA	AG/GT	CA/AT	TC/AA	GG/AG	GT/CC	TT/GG	TG/GA	AG/AT		GA/GT		GA/GG	TA/TG	TG/GT	GG/GT	CG/GC	CA/AT	AG/AC	AC/AG	AG/AT
Annelida	Capitella Amy2		CA/GT	AG/AT	GG/AT	TG/GT	GG/TG	AG/GT	AA/CC	GC/TG	AG/GT	CG/GA	CA/GT		TG/GC	AG/GA	GG/AG			AA/GT	TG/AG		AG/AA	AA/AT	AG/GG	GG/GA	AA/GC	CC/TG	AT/GA	AG/GT	AG/GA	AG/GC	GG/AG	GC/AT	TA/GG	AG/GC	CG/GT		CG/AC		AA/GA	CG/CA	AG/GA	CG/GT	GG/GT	TC/CT	AG/GG	GG/AA	AG/AT
	Capitella Amy3		AC/GT	GC/AC	GG/CT	CG/CC	GC/CG	AG/GT	AA/C	GT/CA	GT/GT	TA/CA	CG/GA			GG/GC	GG/CG		AG/AA	AA/GT	CA/GG		GG/AA	AG/GT	CG/TG	AA/GA	AA/CA	GG/TG	AG/GA	AG/GT	AG/GA	AG/GA	GA/GC	CC/TG	TT/GG	TG/GA	AG/GT		CG/CG		AG/CT	GA/GA	TG/GC	CG/GC	AG/GA	TG/TT	CG/CC	CC/TC	AA/AT
	Asterias rubens		AA/GT	AG/GT	GG/GT	CG/GT	GG/TG	AA/GT	AA/CC	AA/AG	GT/GT	CG/TA	GA/CA			CT/TG	TT/GG			CC/AT	TA/GA		GG/AC	AA/CT	AG/GA	GA/GA	AC/GC	CT/TT	AA/GA	AG/GT	AG/GC	CG/GG	GA/GG	TC/CT	TC/GG	CG/GC	AA/GT		CG/CG		AG/CC	AA/CA	CG/GT	GG/GA	TG/GG	TC/AT	AG/GC	GC/TG	AG/AT
Echinodermata	Strongylocentrotus purpuratus		AC/GT	AG/AT	GG/AT	CG/GA	GG/AG	AG/AT	AA/CC	CG/AT	AT/GT	AA/CA	TT/GG			CG/GT	GG/TG			AG/GT	CT/GG		AG/GA	AG/AT	CG/CG	GG/GA	GC/AA	AT/CC	AA/GA	AA/GT	AG/GT	TG/GC	GA/GC	GC/TG	TA/GG	AG/GT	AA/GT		CG/CT		GC/CT	AG/CA	CG/GA	CA/GC	CG/GA	TC/GT	GC/GT	GT/CT	AG/CG
	Amphipholis squamata									CG/GG	GC/GT	CG/GA	AT/CT		CG/GA	AG/CA	GC/AG			AG/GT	TG/AG		CG/GC	AG/AT	CG/TG	GT/GA	GA/GT	AT/TT	AA/GA	AA/GT	AG/GT	TG/GG	GA/GC	GC/GG	TT/GG	TG/GA	AA/AT		CG/TA		GC/TT	TC/AA	CG/GT	TG/GT	CG/GT	TC/AT	TC/GA	GA/GC	AG/AA
Hemichordates	Saccoglossus kowalevskii		AG/TC	AA/GT	TG/GT	TG/GT	GG/TG	AG/GT	AG/CC	AT/TG	AC/AT	AA/TA		CA/AG		AG/CC	GC/CG			AA/GT	TA/AG		TG/AT	AA/GT	CG/TG	AG/GA	AA/GT		AA/GA	AG/GT	CG/GC	CG/GT	GA/AG	GC/AA	TA/GG	AG/GC	AA/AT		CG/AG		AA/AT	TA/CA	GG/GA	CA/AC	AG/GT	CA/CT	CG/TG	TG/AA	AG/AT
	Branchiostoma floridae AmyA		AG/GC	AG/GT	GG/CT	AG/GT	GG/TG	AG/GT	AG/CC	AA/GG	GA/GT	AG/AA	TG/CC			GG/GC	GG/CG			AG/GT	TC/AG		TG/GG	AG/AT	CG/TG	GA/GA	CC/GC	CC/TA	TG/GA	AG/GT	GG/GT	TG/GA	GA/GG	GC/TT	TG/GG	GG/GG	AA/*GT		AG/AA		TC/AC	GG/GA	CG/GC	GG/GC	CG/GG	TC/CT	AG/GC	GC/TG	AG/AT
Cephalochordata	Branchiostoma floridae AmyB		AG/GC	AC/GT	GG/CT	AG/GT	GG/TG	AG/GT	AG/CC	AA/GG	GA/GT	AG/AA	TG/AT			GG/GC	GG/CG			AG/AA	GT/GT	X	TG/GG	AG/AT	CG/TG	GA/GA	CC/GC	CT/TA	TG/GA	AG/GT	GG/GT	TG/GA	GA/GG	TC/AT	TA/GG	AG/GG	AG/GT		AG/AA		GC/TT	CA/GT	CG/GC	GG/GC	CG/GA	TC/CT	AA/GT	GC/TG	AG/AT
	Branchiostoma floridae AmyC		CC/AC	CG/TT	GG/CT	TG/CT	GC/TG	AG/GT	AG/CC	AG/GG	GC/GT	AG/AA	TG/GG			CG/GG	GG/GG			AG/GT	TG/GG		GG/GC	AG/AT	CG/AG	GT/GA	AG/GC	AC/TT	AG/GA	AG/GT	TG/GG	GG/GC	GA/GC	TC/GG	TT/GG	TG/GC	AA/GT		AG/GA		AG/CT	TC/CA	GG/GC	TG/GC	CG/GT	TC/AT	AA/AC	AC/TC	AG/AT
	Ciona intestinalis		CT/GG	AC/TT	TT/AT	AG/GT	GG/TG	AG/GT	AA/CC	GA/AA	GT/GT	AG/AA	CG/GG		AA/GC	GG/CC	GC/CG			AG/GT	AA/GG		AG/GT	GA/AT	CG/TG	GA/GA	AA/GT	CC/AA	AA/GA	AA/GT	AG/GA	AG/GT	GA/GC	GC/CG	GT/GG	TG/GG	AA/AT		AA/CT	AG/TA		GA/GA	CG/GA	TG/GA	GG/GG	TC/AT	TT/TA	TA/AT	AA/AT
Urochordata	Ciona savignyi		CA/GG	AG/TT	AA/AT	AG/GC	GG/CG	AG/GT	AA/CC	GC/GA	GG/GT	AG/AA	GG/CC		AG/GA	AG/CT	GC/TG			AG/GT	AG/AG		AG/GC	AA/AT	CG/TG	GT/GA	AA/GT	CA/AA	AA/GA	AA/GT	AG/GA	AG/GT	GA/GC	GC/GA	CT/GG	TG/GT	AA/AT		AA/CT	AG/TA		GA/AA	CG/GG	AG/GA	CG/GC	TC/AT	TT/CA	CA/AT	AG/AT
	Oikopleura dioica		GT/GG	AA/AA	AA/GT	CG/CC	GC/CG	AG/GT	AA/CC	GC/CG	GT/GT	CG/CA	CG/GC			CG/GC	GG/CG			AA/GT	AG//GG		GG/GC	AA/CT	CG/AG	GC/GA	AA/GT	GA/CT	AG/GA	AA/GT	GG/GC	CG/GC		GC/AA	TC/GG	CG/GT	AA/GT		CA/AA			GC/CA	CG/GG	AG/GC	CG/GA	TC/GT	TG/GG	GG/CG	AG/AC
	Petromyzon marinus			CG/CT				AG/GT		CG/CG	GG/??									??/GT					AG/GT	GA/GA	AG/GA			AG/??												??/CA					CG/CG		AG/AT
	Gallus gallus		CA/TC	CA/CT	GG/GT	AG/TT	GT/TC	AG/GT	AG/CC	AG/AG	GA/GT	CG/TA	AT/CT		GG/GC	CG/CT	GC/TG			AG/GT	CT/CT		CT/CA	CA/AT	CG/GA	GG/GA	GA/GC	AG/TG	AA/GA	AG/GT	GG/GA	AG/GA	GA/GC	GG/CA	AT/GG	TG/GC	AA/GT		CG/GA		GC/CT	AA/GA	GG/GA	GG/GG	CG/GA	TT/CT	AG/GC	GC/TT	AA/AT
Vertebrata	Xenopus tropicalis AmyB'		CA/TC	CG/GT	GG/CT	AG/GT	GG/TG	AG/AT	AG/CC	AG/AG	GG/GT	TA/TA	CT/CA		TG/GG	CC/CA	CC/AG			AG/GT	TG/GA		TG/GA	AG/AT	CG/AC	GG/GA	AG/GC	AA/TG	AA/GA	AG/GT	TG/GG	GG/GT	GA/AG	GT/CA	TC/GG	CG/GA	AA/GT		CG/CA		TC/CT	CG/GA	GG/GA	AG/GA	AG/GA	TA/CT	CA/GC	TC/TG	AA/AT
	Fugu rubripes Amy1		CC/TC	CG/CT	GG/CT	TG/GA	GG/AG	AG/AT	AA/CC	AG/AG	GG/GT	AA/CA	TG/AG		TG/AA	CT/CT	TC/TG			AG/GT	TT/GA		AG/CT	AG/GT	AG/AG	GT/GA	CT/GC	AG/TG	AG/GA	AG/GT	GG/GA	AG/GT	GA/GC	TC/CA	TG/GG	GG/GC	AA/AT		AG/AA		AT/GT	AA/GA	GG/GA	AG/GA	TG/GA	TT/GT	AG/GC	GC/TC	AG/AT
	Tetraodon nigroviridis Amy1		CA/TC	CG/CT	GG/CT	AG/TT	GT/TC	AG/GT	AG/CC	AG/AG	GG/GT	AA/CA	TG/CC		GG/GG	CT/CT	TC/TG			AG/GT	TG/GA		AG/GG	AG/GT	AG/AG	GT/GA	CT/GC	AG/TG	AG/GA	AG/GT	GG/GA	AG/GT	GA/AC	TC/TA	GG/GC	GG/GC	AA/AT		AG/AA		AT/GT	GG/GA	GG/GA	AG/GA	TG/GA	TT/GT	AG/GC	GC/TC	AG/AT
								FOR UNALIGNABLE POSITIONS, NO CORRESPONDING INTRONLESS SITE COULD BE INDICATED IN OTHER GENES (E.G POSITION 10)
[truncated: 27 more columns]
